# Supplementary material for: Investigations on Anticancer Potentials by DNA Binding and Cytotoxicity Studies for Newly Synthesized and Characterized Imidazolidine and Thiazolidine-Based Isatin Derivatives
Source: Molecules. 2022 Jan 6;27(2):354. doi: 10.3390/molecules27020354 (PMC8778244; doi:10.3390/molecules27020354)
Supplement: Supplementary file 1 [file molecules-27-00354-s001.zip]

Archive with 1 entries (1 files):
- molecules-1513005-supplementary.pdf
